# Supplementary material for: Mental Pain Correlates with Mind Wandering, Self-Reflection, and Insight in Individuals with Psychotic Disorders: A Cross-Sectional Study
Source: Brain Sci. 2023 Nov 7;13(11):1557. doi: 10.3390/brainsci13111557 (PMC10670292; doi:10.3390/brainsci13111557)
Supplement: Supplementary file 1 [file brainsci-13-01557-s001.zip]

Archive with 1 entries (1 files):
- brainsci-2671500-supplementary.pdf
